# Supplementary material for: Construction of a Suite of Computable Biological Network Models Focused on Mucociliary Clearance in the Respiratory Tract
Source: Front Genet. 2019 Feb 15;10:87. doi: 10.3389/fgene.2019.00087 (PMC6384416; doi:10.3389/fgene.2019.00087)
Supplement: DATA SHEET S1 — Leading node analysis for cilium assembly network model scored with transcriptomic data from pyocyanin treatment, IL-13 treatment, and mucociliary differentiation datasets. For each node, an ∗ indicates it is a leading node and the number denotes its rank among the leading nodes. + or - in parenthesis indicates inferred up- or down-regulation, respectively. Value in % is the contribution of the node to the overall NPA. [file Data_Sheet_1.CSV]

	(GSE22430) PYO Treated	mucociliary differentiation study 1 (early) (6.350.1)	mucociliary differentiation study 1 (intermediate) (6.350.2)	mucociliary differentiation study 1 (late) (6.350.3)	IL-13 vs No Treatment
act(p(HGNC:PDGFA))	001* (+) 19.05%	014 ! (-) 1.01%	012* (-) 1.68%	013* (-) 1.37%	003* (-) 6.57%
p(HGNC:PDGFA)	002* (+) 11.52%	031 ! (-) 0.51%	017* (-) 0.92%	019* (-) 0.76%	010* (-) 3.93%
act(p(HGNC:BMPR1A))	003* (-) 7.41%	007* (+) 2.57%	187 ! (-) 0.04%	117 ! (-) 0.15%	001* (-) 11.11%
act(p(HGNC:AKT1))	004* (+) 4.71%	008* (-) 2.04%	013* (-) 1.63%	014* (-) 1.27%	018 (-) 1.94%
act(p(SFAM:"SMAD Family"))	005* (-) 3.91%	013* (+) 1.05%	114 ! (-) 0.14%	092 (-) 0.25%	004* (-) 6.36%
p(SFAM:"BMP Family")	006* (-) 3.41%	011* (+) 1.15%	191 ! (-) 0.03%	168 ! (-) 0.08%	006* (-) 5.16%
p(SFAM:"SMAD Family",pmod(P,S))	007* (-) 3.28%	019 (+) 0.93%	162 ! (-) 0.09%	109 (-) 0.17%	005* (-) 5.26%
act(p(SFAM:"BMP Family"))	008* (-) 2.97%	018 (+) 0.96%	189 ! (-) 0.04%	165 (-) 0.09%	007* (-) 4.57%
bp(GOBP:"cilium assembly")	009* (+) 2.93%	015 ! (+) 1%	002* (+) 7.53%	002* (+) 8.17%	045 ! (+) 0.2%
act(p(HGNC:CCNA2))	010* (+) 2.81%	001* (-) 27.29%	001* (-) 12.78%	001* (-) 13.04%	052 ! (-) 0.13%
complex(GOCC:"BMP receptor complex")	011* (-) 2.56%	022 (+) 0.78%	184 ! (-) 0.05%	161 (-) 0.1%	009* (-) 4.02%
p(SFAM:"SMAD Family")	012* (-) 2.07%	029 (+) 0.57%	175 ! (-) 0.06%	153 (-) 0.12%	011* (-) 3.34%
p(HGNC:BMP4)	013* (-) 1.94%	025 (+) 0.68%	196 ! (-) 0.01%	189 ! (-) 0.03%	012* (-) 2.89%
p(HGNC:BMPR1A)	014* (-) 1.94%	026 (+) 0.68%	195 ! (-) 0.01%	190 ! (-) 0.03%	013* (-) 2.89%
bp(GOBP:"cell cycle")	015* (+) 1.58%	002* (-) 15.05%	003* (-) 7%	003* (-) 7.14%	064 ! (-) 0.07%
act(p(HGNC:INVS))	016* (+) 1.18%	035 (-) 0.25%	177 (-) 0.06%	191 (-) 0.03%	039 (-) 0.29%
p(HGNC:AKT1)	017* (+) 1.08%	032 (-) 0.49%	047* (-) 0.39%	064 (-) 0.31%	034 (-) 0.45%
p(HGNC:CCNA2)	018* (+) 1.02%	003* (-) 11.8%	004* (-) 5.97%	004* (-) 6.1%	066 ! (-) 0.07%
act(p(SFAM:"NOTCH Family"))	019* (-) 1.02%	198 ! (+) 0%	014* (-) 1.62%	010* (-) 1.82%	002* (-) 9.47%
act(p(HGNC:TP73))	020* (+) 1.02%	115 ! (-) 0.02%	061 (+) 0.35%	062 (+) 0.32%	062 ! (-) 0.07%
act(p(HGNC:RPS6KB1))	021* (-) 1%	024 (-) 0.72%	051* (-) 0.37%	102 (-) 0.19%	195 ! (-) 0%
p(HGNC:TUBA4A,pmod(A))	022* (+) 0.99%	054 ! (-) 0.07%	062 (+) 0.35%	045* (+) 0.43%	016* (+) 2.12%
act(p(HGNC:FOXJ1))	023 (+) 0.8%	065 ! (+) 0.06%	045* (+) 0.4%	021* (+) 0.68%	111 ! (-) 0.01%
p(HGNC:RPS6KB1)	024 (-) 0.62%	034 (-) 0.25%	125 (-) 0.13%	174 (-) 0.06%	201 ! (-) 0%
act(p(HGNC:RFX3))	025 (+) 0.62%	127 ! (+) 0.02%	008* (+) 2.13%	008* (+) 2.63%	020 (-) 1.32%
act(p(HGNC:MCIDAS))	026 (+) 0.57%	178 ! (+) 0%	010* (+) 1.78%	009* (+) 1.87%	014* (+) 2.31%
act(p(HGNC:E2F4))	027 (+) 0.42%	044 ! (-) 0.09%	027* (+) 0.57%	034* (+) 0.52%	162 ! (+) 0%
p(HGNC:INVS)	028 (+) 0.39%	045 (-) 0.08%	193 (-) 0.02%	195 (-) 0.01%	058 (-) 0.1%
act(p(HGNC:RHOB))	029 (+) 0.39%	171 ! (+) 0.01%	113 (-) 0.14%	188 (-) 0.04%	163 ! (+) 0%
p(SFAM:"NOTCH Family")	030 (-) 0.38%	051 ! (+) 0.08%	212 ! (+) -0.01%	212 ! (+) -0.02%	008* (-) 4.22%
p(HGNC:RFX3)	031 (+) 0.36%	200 ! (-) 0%	028* (+) 0.57%	024* (+) 0.65%	037 (-) 0.36%
act(p(HGNC:NOTCH1))	032 (-) 0.36%	006* (-) 2.77%	006* (-) 3.93%	005* (-) 3.27%	046 ! (-) 0.18%
p(SFAM:"RHO Family")	033 (+) 0.33%	113 ! (+) 0.02%	190 (-) 0.03%	210 ! (-) 0%	088 ! (+) 0.02%
p(HGNC:RHOB)	034 (+) 0.32%	162 ! (+) 0.01%	154 (-) 0.11%	193 (-) 0.03%	128 ! (+) 0.01%
p(HGNC:FOXJ1)	035 (+) 0.28%	199 ! (+) 0%	035* (+) 0.48%	031* (+) 0.54%	036 (+) 0.36%
p(HGNC:DLL1)	036 (-) 0.27%	020 (-) 0.91%	009* (-) 1.83%	011* (-) 1.61%	030 (-) 0.65%
complex(p(HGNC:MCIDAS),p(HGNC:E2F4),p(HGNC:TFDP1))	037 (+) 0.27%	194 ! (+) 0%	030* (+) 0.55%	028* (+) 0.57%	044 (+) 0.21%
p(HGNC:RFX2)	038 (+) 0.26%	193 ! (-) 0%	117 (+) 0.14%	132 (+) 0.13%	129 ! (-) 0.01%
act(p(HGNC:SRC))	039 (+) 0.25%	052 ! (-) 0.07%	019* (-) 0.77%	018* (-) 0.77%	083 ! (+) 0.03%
p(HGNC:TUBA4A)	040 (+) 0.25%	134 ! (-) 0.02%	164 (+) 0.09%	158 (+) 0.11%	032 (+) 0.53%
p(HGNC:FOXN4)	041 (+) 0.24%	163 ! (-) 0.01%	041* (+) 0.46%	041* (+) 0.45%	057 (+) 0.1%
complex(GOCC:BBSome)	042 (+) 0.23%	050 ! (+) 0.08%	024* (+) 0.59%	025* (+) 0.64%	094 ! (+) 0.02%
act(p(HGNC:GMNC))	043 (+) 0.22%	192 ! (-) 0%	018* (+) 0.88%	016* (+) 0.92%	017* (+) 2.05%
act(p(HGNC:GRHL2))	044 (+) 0.22%	107 ! (+) 0.03%	036* (+) 0.48%	033* (+) 0.52%	060 (+) 0.08%
p(HGNC:E2F4)	045 (+) 0.22%	122 ! (-) 0.02%	064 (+) 0.34%	061* (+) 0.32%	080 (+) 0.03%
p(HGNC:MCIDAS)	046 (+) 0.21%	203 ! (+) 0%	034* (+) 0.52%	030* (+) 0.55%	022 (+) 1.05%
p(HGNC:EZR)	047 (+) 0.21%	082 ! (+) 0.03%	104 (+) 0.17%	094 (+) 0.24%	202 ! (+) 0%
complex(GOCC:axoneme)	048 (+) 0.2%	046 ! (+) 0.08%	031* (+) 0.55%	027* (+) 0.59%	098 ! (+) 0.01%
bp(GOBP:"epithelial cilium movement")	049 (+) 0.2%	128 ! (+) 0.02%	020* (+) 0.7%	017* (+) 0.84%	040 (-) 0.22%
p(HGNC:TP73)	050 (+) 0.19%	167 ! (-) 0.01%	183 (+) 0.05%	185 (+) 0.04%	097 ! (-) 0.02%
p(HGNC:DNALI1)	051 (+) 0.19%	168 ! (-) 0.01%	182 (+) 0.05%	184 (+) 0.04%	096 ! (-) 0.02%
bp(GOBP:"lung ciliated cell differentiation")	052 (+) 0.19%	180 ! (-) 0%	065 (+) 0.31%	065 (+) 0.31%	189 ! (+) 0%
act(p(HGNC:ATG5))	053 (+) 0.19%	009* (+) 1.88%	029* (+) 0.55%	029* (+) 0.56%	081 ! (+) 0.03%
m(HGNC:MIR449A)	054 (+) 0.18%	012* (+) 1.08%	011* (+) 1.71%	012* (+) 1.44%	043 (+) 0.22%
act(p(HGNC:RAB8A))	055 (+) 0.18%	058 ! (+) 0.06%	037* (+) 0.47%	037* (+) 0.51%	102 ! (+) 0.01%
p(HGNC:CCP110)	056 (-) 0.18%	060 ! (-) 0.06%	039* (-) 0.47%	036* (-) 0.51%	105 ! (-) 0.01%
act(p(HGNC:CEP290))	057 (+) 0.18%	059 ! (+) 0.06%	040* (+) 0.47%	038* (+) 0.51%	104 ! (+) 0.01%
complex(p(HGNC:MACF1),p(HGNC:MKKS),p(HGNC:KIAA0586))	058 (+) 0.18%	057 ! (+) 0.06%	038* (+) 0.47%	035* (+) 0.51%	103 ! (+) 0.01%
act(p(HGNC:MYB))	059 (-) 0.18%	064 ! (-) 0.06%	023* (+) 0.63%	039* (+) 0.51%	015* (+) 2.14%
p(HGNC:RHOA)	060 (+) 0.18%	124 ! (+) 0.02%	192 (-) 0.02%	208 ! (-) 0%	087 ! (+) 0.02%
p(SFAM:"TUBA Family")	061 (+) 0.17%	184 ! (+) 0%	050* (+) 0.37%	046* (+) 0.41%	023 (+) 0.81%
act(p(SFAM:"RHO Family"))	062 (+) 0.17%	121 ! (+) 0.02%	200 ! (+) 0%	192 (+) 0.03%	113 ! (+) 0.01%
act(p(HGNC:RFX2))	063 (+) 0.17%	170 ! (+) 0.01%	101 (+) 0.18%	103 (+) 0.19%	207 ! (-) 0%
p(HGNC:TTBK2)	064 (+) 0.16%	056 ! (+) 0.06%	042* (+) 0.43%	040* (+) 0.46%	109 ! (+) 0.01%
p(HGNC:EZR,pmod(P,T))	065 (+) 0.16%	133 ! (+) 0.02%	158 (+) 0.1%	114 (+) 0.15%	204 ! (-) 0%
p(HGNC:EXOC5)	066 (+) 0.15%	055 ! (+) 0.06%	044* (+) 0.41%	043* (+) 0.44%	110 ! (+) 0.01%
act(p(HGNC:RHOA))	067 (+) 0.15%	120 ! (+) 0.02%	197 (-) 0.01%	211 ! (-) 0%	089 (+) 0.02%
bp(GOBP:"determination of left/right symmetry")	068 (+) 0.15%	131 ! (+) 0.02%	118 (+) 0.13%	104 (+) 0.18%	206 ! (-) 0%
p(HGNC:IFT88)	069 (+) 0.14%	048 (+) 0.08%	043* (+) 0.43%	042* (+) 0.45%	101 ! (+) 0.01%
act(p(HGNC:EZR))	070 (+) 0.14%	063 (+) 0.06%	074 (+) 0.24%	091 (+) 0.25%	085 (+) 0.02%
act(p(HGNC:TBC1D30))	071 (-) 0.14%	069 ! (-) 0.05%	055* (-) 0.35%	052* (-) 0.38%	119 ! (-) 0.01%
act(p(HGNC:PRKACA))	072 (+) 0.14%	070 ! (+) 0.05%	053* (+) 0.35%	051* (+) 0.38%	125 ! (+) 0.01%
complex(p(HGNC:PCM1),p(HGNC:BBS4))	073 (+) 0.14%	075 ! (+) 0.05%	060 (+) 0.35%	055* (+) 0.38%	120 ! (+) 0.01%
p(HGNC:PCM1)	074 (+) 0.14%	076 ! (+) 0.05%	057* (+) 0.35%	054* (+) 0.38%	123 ! (+) 0.01%
act(p(HGNC:RAB3IP))	075 (+) 0.14%	071 ! (+) 0.05%	054* (+) 0.35%	053* (+) 0.38%	121 ! (+) 0.01%
complex(p(HGNC:DCTN1),p(HGNC:MAPRE1))	076 (+) 0.14%	073 ! (+) 0.05%	056* (+) 0.35%	057* (+) 0.38%	122 ! (+) 0.01%
act(p(HGNC:RAB17))	077 (+) 0.14%	072 ! (+) 0.05%	058* (+) 0.35%	056* (+) 0.38%	118 ! (+) 0.01%
tloc(p(HGNC:RAB8A),GOCC:cytoplasm,GOCC:cilium)	078 (+) 0.14%	074 ! (+) 0.05%	059* (+) 0.35%	058* (+) 0.38%	124 ! (+) 0.01%
bp(GOBP:"centriole assembly")	079 (+) 0.13%	156 ! (+) 0.02%	052* (+) 0.37%	049* (+) 0.39%	051 (+) 0.16%
complex(GOCC:"cilium basal body")	080 (+) 0.13%	109 ! (+) 0.03%	169 (+) 0.08%	156 (+) 0.11%	130 ! (+) 0.01%
p(HGNC:IFT52)	081 (+) 0.13%	068 ! (+) 0.05%	063 (+) 0.34%	059* (+) 0.36%	117 ! (+) 0.01%
act(p(HGNC:NDEL1))	082 (+) 0.12%	005* (-) 3.83%	007* (-) 2.61%	007* (-) 2.71%	073 ! (-) 0.04%
act(p(HGNC:FOXN4))	083 (+) 0.12%	185 ! (+) 0%	068 (+) 0.27%	067 (+) 0.28%	082 (+) 0.03%
p(HGNC:KIF3A)	084 (+) 0.12%	112 ! (+) 0.02%	102 (+) 0.18%	096 (+) 0.22%	197 ! (+) 0%
p(HGNC:SRC)	085 (+) 0.12%	108 ! (-) 0.03%	067 (-) 0.29%	066 (-) 0.29%	108 ! (+) 0.01%
p(HGNC:OFD1)	086 (-) 0.11%	033 (-) 0.45%	066 (-) 0.3%	063 (-) 0.31%	106 ! (-) 0.01%
act(p(HGNC:GMNN))	087 (-) 0.11%	206 ! (-) 0%	049* (-) 0.38%	047* (-) 0.4%	028 (-) 0.67%
act(p(HGNC:E2F5))	088 (+) 0.11%	205 ! (+) 0%	048* (+) 0.38%	048* (+) 0.4%	029 (+) 0.67%
act(p(SFAM:"TUBA Family"))	089 (+) 0.1%	160 ! (+) 0.01%	072 (+) 0.24%	070 (+) 0.26%	047 (+) 0.17%
act(p(HGNC:RAC1))	090 (-) 0.1%	038 (-) 0.13%	073 (-) 0.24%	099 (-) 0.19%	053 (-) 0.12%
p(HGNC:NOTCH1)	091 (-) 0.09%	021 (-) 0.85%	015* (-) 1.14%	015* (-) 0.93%	072 ! (-) 0.04%
p(HGNC:MKKS)	092 (+) 0.09%	084 ! (+) 0.03%	075 (+) 0.24%	072 (+) 0.26%	138 ! (+) 0.01%
p(HGNC:DCTN1)	093 (+) 0.09%	101 ! (+) 0.03%	080 (+) 0.24%	081 (+) 0.26%	150 ! (+) 0.01%
act(p(HGNC:CEP164))	094 (+) 0.09%	091 ! (+) 0.03%	077 (+) 0.24%	078 (+) 0.26%	151 ! (+) 0.01%
p(HGNC:BBS1)	095 (+) 0.09%	097 ! (+) 0.03%	092 (+) 0.24%	076 (+) 0.26%	137 ! (+) 0.01%
p(HGNC:CEP97)	096 (-) 0.09%	092 ! (-) 0.03%	084 (-) 0.24%	087 (-) 0.26%	145 ! (-) 0.01%
p(HGNC:ODF2)	097 (+) 0.09%	090 ! (+) 0.03%	079 (+) 0.24%	073 (+) 0.26%	153 ! (+) 0.01%
act(p(HGNC:DNAJB13))	098 (+) 0.09%	083 ! (+) 0.03%	076 (+) 0.24%	074 (+) 0.26%	149 ! (+) 0.01%
act(p(HGNC:RAB23))	099 (+) 0.09%	094 ! (+) 0.03%	089 (+) 0.24%	083 (+) 0.26%	140 ! (+) 0.01%
act(p(HGNC:NOTO))	100 (+) 0.09%	085 ! (+) 0.03%	081 (+) 0.24%	086 (+) 0.26%	154 ! (+) 0.01%
act(p(HGNC:ULK4))	101 (+) 0.09%	095 ! (+) 0.03%	082 (+) 0.24%	090 (+) 0.26%	146 ! (+) 0.01%
p(HGNC:CEP290)	102 (+) 0.09%	087 ! (+) 0.03%	090 (+) 0.24%	085 (+) 0.26%	147 ! (+) 0.01%
act(p(HGNC:ODF2))	103 (+) 0.09%	093 ! (+) 0.03%	078 (+) 0.24%	079 (+) 0.26%	148 ! (+) 0.01%
act(p(HGNC:TBC1D7))	104 (-) 0.09%	086 ! (-) 0.03%	093 (-) 0.24%	084 (-) 0.26%	139 ! (-) 0.01%
act(p(HGNC:PCM1))	105 (+) 0.09%	100 ! (+) 0.03%	091 (+) 0.24%	082 (+) 0.26%	152 ! (+) 0.01%
p(HGNC:BBS4)	106 (+) 0.09%	098 ! (+) 0.03%	087 (+) 0.24%	077 (+) 0.26%	143 ! (+) 0.01%
p(HGNC:MACF1)	107 (+) 0.09%	088 ! (+) 0.03%	088 (+) 0.24%	088 (+) 0.26%	141 ! (+) 0.01%
p(HGNC:MAPRE1)	108 (+) 0.09%	089 ! (+) 0.03%	085 (+) 0.24%	080 (+) 0.26%	144 ! (+) 0.01%
p(HGNC:BBS5)	109 (+) 0.09%	099 ! (+) 0.03%	083 (+) 0.24%	075 (+) 0.26%	155 ! (+) 0.01%
p(HGNC:RAB8A)	110 (+) 0.09%	096 ! (+) 0.03%	086 (+) 0.24%	089 (+) 0.26%	142 ! (+) 0.01%
complex(GOCC:exocyst)	111 (+) 0.09%	077 ! (+) 0.04%	070 (+) 0.25%	069 (+) 0.27%	134 ! (+) 0.01%
act(p(HGNC:ZNF750))	112 (+) 0.09%	116 ! (+) 0.02%	094 (+) 0.22%	093 (+) 0.24%	100 ! (+) 0.01%
p(HGNC:CAST)	113 (+) 0.09%	169 ! (+) 0.01%	186 (+) 0.04%	169 (+) 0.08%	199 ! (-) 0%
p(HGNC:ZNF750)	114 (+) 0.09%	135 ! (+) 0.02%	096 (+) 0.2%	095 (+) 0.22%	084 (+) 0.02%
p(HGNC:CCNO)	115 (+) 0.09%	161 ! (+) 0.01%	071 (+) 0.24%	071 (+) 0.26%	054 (+) 0.11%
p(HGNC:FOXA1)	116 (+) 0.08%	209 ! (-) 0%	128 (+) 0.13%	119 (+) 0.14%	027 (+) 0.76%
p(HGNC:TPH1)	117 (+) 0.08%	211 ! (-) 0%	129 (+) 0.13%	120 (+) 0.14%	025 (+) 0.76%
p(HGNC:FOXI1)	118 (+) 0.08%	210 ! (-) 0%	127 (+) 0.13%	121 (+) 0.14%	024 (+) 0.76%
p(HGNC:ATP6A1)	119 (+) 0.08%	212 ! (-) 0%	130 (+) 0.13%	118 (+) 0.14%	026 (+) 0.76%
complex(p(HGNC:ELMO1),p(HGNC:DOCK1))	120 (-) 0.08%	040 (-) 0.11%	095 (-) 0.21%	110 (-) 0.17%	056 (-) 0.1%
act(p(SFAM:"Hedgehog Family"))	121 (-) 0.08%	181 ! (-) 0%	203 ! (+) 0%	201 ! (+) 0%	061 (-) 0.07%
act(p(HGNC:SMO))	122 (-) 0.08%	176 ! (-) 0%	198 ! (+) 0.01%	196 ! (+) 0.01%	063 (-) 0.07%
act(p(HGNC:MTOR))	123 (-) 0.07%	004* (-) 6.92%	005* (-) 4.13%	006* (-) 2.74%	065 ! (-) 0.07%
p(HGNC:TFDP1)	124 (+) 0.07%	202 ! (+) 0%	115 (+) 0.14%	122 (+) 0.14%	070 (+) 0.05%
p(HGNC:IFT20)	125 (+) 0.06%	117 ! (+) 0.02%	106 (+) 0.17%	105 (+) 0.18%	158 ! (+) 0%
bp(GOBP:"proteasomal protein catabolic process")	126 (-) 0.06%	027 (-) 0.68%	099 (-) 0.19%	100 (-) 0.19%	114 ! (-) 0.01%
p(HGNC:ATG5)	127 (+) 0.06%	028 (+) 0.68%	100 (+) 0.19%	101 (+) 0.19%	115 ! (+) 0.01%
p(HGNC:EXOC4)	128 (+) 0.06%	110 ! (+) 0.03%	108 (+) 0.16%	107 (+) 0.18%	156 ! (+) 0%
p(HGNC:EXOC7)	129 (+) 0.06%	111 ! (+) 0.03%	107 (+) 0.16%	108 (+) 0.18%	157 ! (+) 0%
tloc(p(HGNC:IFT140),MESHCS:Cytoplasm,MESHCS:"Basal Bodies")	130 (+) 0.06%	119 ! (+) 0.02%	112 (+) 0.15%	113 (+) 0.16%	159 ! (+) 0%
act(p(HGNC:KDM3A))	131 (-) 0.05%	105 (-) 0.03%	110 (-) 0.15%	111 (-) 0.16%	131 ! (-) 0.01%
tloc(p(HGNC:IFT88),MESHCS:Cytoplasm,MESHCS:"Basal Bodies")	132 (+) 0.05%	118 (+) 0.02%	116 (+) 0.14%	116 (+) 0.15%	161 ! (+) 0%
p(HGNC:IFT140)	133 (+) 0.05%	126 ! (+) 0.02%	119 (+) 0.13%	123 (+) 0.14%	165 ! (+) 0%
act(p(HGNC:AURKA))	134 (-) 0.05%	066 (-) 0.06%	103 (-) 0.17%	098 (-) 0.2%	068 (-) 0.06%
p(HGNC:IL1B)	135 (+) 0.05%	138 ! (+) 0.02%	134 (+) 0.12%	136 (+) 0.13%	182 ! (+) 0%
p(HGNC:DNAJB13)	136 (+) 0.05%	137 ! (+) 0.02%	138 (+) 0.12%	134 (+) 0.13%	185 ! (+) 0%
p(HGNC:PAFAH1B1)	137 (-) 0.05%	146 ! (-) 0.02%	135 (-) 0.12%	135 (-) 0.13%	187 ! (-) 0%
p(HGNC:PRKACA)	138 (+) 0.05%	143 ! (+) 0.02%	137 (+) 0.12%	137 (+) 0.13%	181 ! (+) 0%
p(HGNC:RAB23)	139 (+) 0.05%	150 ! (+) 0.02%	150 (+) 0.12%	149 (+) 0.13%	171 ! (+) 0%
p(HGNC:MAPRE3)	140 (+) 0.05%	148 ! (+) 0.02%	139 (+) 0.12%	138 (+) 0.13%	176 ! (+) 0%
m(HGNC:MIR34A)	141 (+) 0.05%	154 ! (+) 0.02%	145 (+) 0.12%	143 (+) 0.13%	179 ! (+) 0%
m(HGNC:MIRA)	142 (+) 0.05%	155 ! (+) 0.02%	146 (+) 0.12%	144 (+) 0.13%	180 ! (+) 0%
p(HGNC:TBC1D30)	143 (-) 0.05%	140 ! (-) 0.02%	143 (-) 0.12%	140 (-) 0.13%	172 ! (-) 0%
p(HGNC:CEP164)	144 (+) 0.05%	141 ! (+) 0.02%	136 (+) 0.12%	141 (+) 0.13%	184 ! (+) 0%
p(HGNC:ALMS1)	145 (+) 0.05%	152 ! (+) 0.02%	147 (+) 0.12%	148 (+) 0.13%	170 ! (+) 0%
p(HGNC:PCNT)	146 (+) 0.05%	147 ! (+) 0.02%	140 (+) 0.12%	142 (+) 0.13%	177 ! (+) 0%
p(HGNC:RAB3IP)	147 (+) 0.05%	151 ! (+) 0.02%	142 (+) 0.12%	147 (+) 0.13%	183 ! (+) 0%
p(HGNC:TBC1D7)	148 (-) 0.05%	145 ! (-) 0.02%	149 (-) 0.12%	146 (-) 0.13%	173 ! (-) 0%
p(HGNC:NOTO)	149 (+) 0.05%	139 ! (+) 0.02%	151 (+) 0.12%	151 (+) 0.13%	186 ! (+) 0%
p(HGNC:ULK4)	150 (+) 0.05%	149 ! (+) 0.02%	144 (+) 0.12%	150 (+) 0.13%	178 ! (+) 0%
p(HGNC:DYNLT1)	151 (-) 0.05%	142 ! (-) 0.02%	141 (-) 0.12%	145 (-) 0.13%	174 ! (-) 0%
p(HGNC:KIAA0586)	152 (+) 0.05%	144 ! (+) 0.02%	148 (+) 0.12%	139 (+) 0.13%	175 ! (+) 0%
p(HGNC:RAB17)	153 (+) 0.05%	153 ! (+) 0.02%	152 (+) 0.12%	152 (+) 0.13%	169 ! (+) 0%
p(HGNC:IFT81)	154 (+) 0.05%	130 ! (+) 0.02%	133 (+) 0.12%	131 (+) 0.13%	167 ! (+) 0%
p(HGNC:IFT74)	155 (+) 0.05%	129 ! (+) 0.02%	132 (+) 0.12%	130 (+) 0.13%	166 ! (+) 0%
p(HGNC:SMAGP)	156 (+) 0.04%	173 ! (+) 0.01%	160 (+) 0.1%	159 (+) 0.1%	092 (+) 0.02%
p(HGNC:GRHL2)	157 (+) 0.04%	172 ! (+) 0.01%	159 (+) 0.1%	160 (+) 0.1%	091 (+) 0.02%
p(HGNC:SASS6)	158 (+) 0.04%	174 ! (+) 0.01%	131 (+) 0.12%	133 (+) 0.13%	069 (+) 0.05%
p(HGNC:CCDC39)	159 (+) 0.04%	195 ! (+) 0%	122 (+) 0.13%	124 (+) 0.13%	048 (+) 0.16%
p(HGNC:CCDC78)	160 (+) 0.04%	197 ! (+) 0%	120 (+) 0.13%	126 (+) 0.13%	049 (+) 0.16%
p(HGNC:DNAH5)	161 (+) 0.04%	196 ! (+) 0%	121 (+) 0.13%	125 (+) 0.13%	050 (+) 0.16%
p(HGNC:SMO)	162 (-) 0.04%	187 ! (-) 0%	206 ! (+) 0%	205 ! (+) 0%	075 (-) 0.04%
p(SFAM:"Hedgehog Family")	163 (-) 0.04%	188 ! (-) 0%	205 ! (+) 0%	204 ! (+) 0%	074 (-) 0.04%
p(HGNC:IFT57)	164 (+) 0.04%	132 (+) 0.02%	155 (+) 0.11%	155 (+) 0.11%	188 ! (+) 0%
p(HGNC:E2F5)	165 (+) 0.04%	207 ! (+) 0%	123 (+) 0.13%	127 (+) 0.13%	042 (+) 0.22%
p(HGNC:GMNN)	166 (-) 0.04%	208 ! (-) 0%	124 (-) 0.13%	128 (-) 0.13%	041 (-) 0.22%
p(HGNC:GLI3)	167 (+) 0.03%	158 ! (+) 0.01%	165 (+) 0.09%	163 (+) 0.09%	191 ! (+) 0%
p(HGNC:PTCH1)	168 (+) 0.03%	159 ! (+) 0.01%	166 (+) 0.09%	164 (+) 0.09%	192 ! (+) 0%
p(HGNC:GMNC)	169 (+) 0.03%	201 ! (-) 0%	126 (+) 0.13%	129 (+) 0.13%	038 (+) 0.29%
p(HGNC:NDEL1)	170 (+) 0.03%	017 (-) 0.96%	021* (-) 0.65%	022* (-) 0.68%	116 ! (-) 0.01%
p(HGNC:DOCK1)	171 (-) 0.03%	078 (-) 0.04%	171 (-) 0.07%	175 (-) 0.06%	076 (-) 0.03%
p(HGNC:RAC1)	172 (-) 0.03%	079 (-) 0.04%	172 (-) 0.07%	177 (-) 0.06%	078 (-) 0.03%
p(HGNC:ELMO1)	173 (-) 0.03%	080 (-) 0.04%	173 (-) 0.07%	176 (-) 0.06%	077 (-) 0.03%
bp(GOBP:"cilium disassembly")	174 (-) 0.03%	030 (-) 0.52%	033* (-) 0.54%	044* (-) 0.44%	079 (-) 0.03%
p(HGNC:KDM3A)	175 (-) 0.03%	114 (-) 0.02%	163 (-) 0.09%	162 (-) 0.09%	126 (-) 0.01%
p(HGNC:MTOR)	176 (-) 0.03%	010* (-) 1.83%	016* (-) 1.08%	020* (-) 0.71%	112 ! (-) 0.01%
act(p(HGNC:BECN1))	177 (-) 0.03%	047 (-) 0.08%	109 (-) 0.16%	115 (-) 0.15%	133 (-) 0.01%
act(p(HGNC:TCHP))	178 (-) 0.02%	039 (-) 0.12%	069 (-) 0.25%	068 (-) 0.27%	095 (-) 0.02%
p(HGNC:IFT172)	179 (+) 0.02%	164 ! (+) 0.01%	178 (+) 0.05%	173 (+) 0.06%	196 ! (+) 0%
p(HGNC:NEDD9)	180 (-) 0.02%	053 (-) 0.07%	153 (-) 0.11%	157 (-) 0.11%	086 (-) 0.02%
p(HGNC:AURKA)	181 (-) 0.01%	102 (-) 0.03%	174 (-) 0.07%	170 (-) 0.07%	090 (-) 0.02%
act(p(HGNC:MTSS1))	182 (-) 0.01%	061 ! (+) 0.06%	026* (+) 0.58%	026* (+) 0.6%	194 ! (-) 0%
bp(GOBP:"actin filament polymerization")	183 (-) 0.01%	103 (-) 0.03%	176 (-) 0.06%	172 (-) 0.06%	093 (-) 0.02%
act(p(HGNC:SIRT1))	184 (-) 0.01%	043 (-) 0.09%	097 (-) 0.2%	154 (-) 0.12%	021 (+) 1.08%
bp(GOBP:autophagy)	185 (+) 0.01%	016 (+) 0.96%	032* (+) 0.54%	060* (+) 0.34%	211 ! (+) 0%
p(HGNC:BECN1)	186 (-) 0.01%	106 (-) 0.03%	180 (-) 0.05%	180 (-) 0.05%	193 (-) 0%
p(HGNC:MAP1LC3B)	187 (-) 0.01%	041 (-) 0.1%	156 (-) 0.11%	166 (-) 0.09%	136 (-) 0.01%
act(p(HGNC:MAP1LC3B))	188 (-) 0.01%	042 (-) 0.1%	157 (-) 0.11%	167 (-) 0.09%	135 (-) 0.01%
act(p(HGNC:HDAC6))	189 (-) 0%	165 ! (+) 0.01%	210 ! (+) 0%	203 ! (-) 0%	067 (-) 0.06%
p(HGNC:SIRT1)	190 (-) 0%	081 (-) 0.04%	170 (-) 0.08%	182 (-) 0.05%	035 (+) 0.41%
p(HGNC:MYB)	191 ! (-) 0%	136 ! (-) 0.02%	025* (+) 0.59%	032* (+) 0.54%	019 (+) 1.43%
p(HGNC:MTSS1)	192 (-) 0%	123 ! (+) 0.02%	098 (+) 0.19%	097 (+) 0.2%	200 ! (-) 0%
p(HGNC:CTTN,pmod(A))	193 (+) 0%	166 (+) 0.01%	204 (+) 0%	202 (+) 0%	107 (+) 0.01%
p(HGNC:TCHP)	194 (+) 0%	023 (-) 0.73%	022* (-) 0.63%	023* (-) 0.66%	099 ! (-) 0.01%
p(HGNC:HDAC6,pmod(P))	195 (-) 0%	191 ! (-) 0%	209 ! (-) 0%	200 (-) 0%	059 (-) 0.09%
act(p(HGNC:CTTN))	196 (+) 0%	049 (-) 0.08%	046* (-) 0.39%	050* (-) 0.39%	203 ! (+) 0%
p(HGNC:HDAC6,pmod(A))	197 (+) 0%	104 ! (+) 0.03%	167 (+) 0.08%	181 (+) 0.05%	033 (-) 0.47%
a(SCHEM:Leupeptin)	198 (-) 0%	067 (-) 0.05%	179 (-) 0.05%	183 (-) 0.04%	168 (-) 0%
p(HGNC:CTTN)	199 (+) 0%	177 ! (-) 0%	188 (-) 0.04%	186 (-) 0.04%	190 (+) 0%
p(HGNC:TUBA1A,pmod(A))	200 (+) 0%	183 (+) 0%	199 (+) 0.01%	198 (+) 0.01%	132 (+) 0.01%
bp(PMIBP:"basal body polarization")	201 (+) 0%	186 ! (-) 0%	202 ! (+) 0%	197 (+) 0.01%	127 (-) 0.01%
act(p(HGNC:KCTD17))	202 (-) 0%	036 (+) 0.2%	105 (+) 0.17%	106 (+) 0.18%	160 ! (+) 0%
p(HGNC:KCTD17)	203 (-) 0%	037 (+) 0.18%	111 (+) 0.15%	112 (+) 0.16%	164 ! (+) 0%
p(HGNC:TUBA1A)	204 (-) 0%	125 (-) 0.02%	194 (-) 0.02%	194 (-) 0.01%	210 ! (-) 0%
p(HGNC:TCHP,pmod(U))	205 (+) 0%	062 (-) 0.06%	181 (-) 0.05%	178 (-) 0.05%	198 ! (-) 0%
p(HGNC:HDAC6)	206 ! (+) 0%	157 ! (+) 0.01%	161 (+) 0.09%	179 (+) 0.05%	031 (-) 0.55%
p(HGNC:TTC21B)	207 (+) 0%	204 (-) 0%	211 ! (+) 0%	209 (+) 0%	212 ! (-) 0%
complex(p(HGNC:KCTD17),p(HGNC:CUL3),p(HGNC:RBX1))	208 (-) 0%	175 (+) 0%	201 (+) 0%	199 (+) 0%	205 ! (+) 0%
p(HGNC:CUL3)	209 (-) 0%	189 (+) 0%	207 (+) 0%	207 (+) 0%	209 ! (+) 0%
p(HGNC:RBX1)	210 (-) 0%	190 (+) 0%	208 (+) 0%	206 (+) 0%	208 ! (+) 0%
p(HGNC:NFE2L2)	211 ! (+) 0%	182 ! (+) 0%	185 (-) 0.04%	187 (-) 0.04%	071 (+) 0.05%
act(p(HGNC:NFE2L2))	212 ! (+) 0%	179 ! (+) 0%	168 (-) 0.08%	171 (-) 0.07%	055 (+) 0.1%
