# Supplementary material for: Construction of a Suite of Computable Biological Network Models Focused on Mucociliary Clearance in the Respiratory Tract
Source: Front Genet. 2019 Feb 15;10:87. doi: 10.3389/fgene.2019.00087 (PMC6384416; doi:10.3389/fgene.2019.00087)
Supplement: DATA SHEET S2 — Leading node analysis for ciliary beating network model scored with transcriptomic data from pyocyanin treatment, IL-13 treatment, and mucociliary differentiation datasets. For each node, an ∗ indicates it is a leading node and the number denotes its rank among the leading nodes. + or - in parenthesis indicates inferred up- or down-regulation, respectively. Value in % is the contribution of the node to the overall NPA. [file Data_Sheet_2.CSV]

	(GSE22430) PYO Treated	mucociliary differentiation study 1 (early) (6.350.1)	mucociliary differentiation study 1 (intermediate) (6.350.2)	mucociliary differentiation study 1 (late) (6.350.3)	IL-13 vs No Treatment
act(p(SFAM:"ADCY Family"))	001* (+) 7.8%	002* (+) 7.27%	004* (+) 4.1%	007* (+) 2.79%	001* (-) 16.39%
a(CHEBI:"calcium(2+)")	002* (+) 4%	005*! (+) 3.2%	003* (+) 4.21%	003* (+) 4.21%	015*! (-) 1.68%
bp(GOBP:"epithelial cilium movement")	003* (+) 3.58%	009*! (+) 2.42%	002* (+) 5.1%	002* (+) 5.78%	026*! (-) 0.83%
a(CHEBI:"3',5'-cyclic AMP")	004* (+) 3.46%	003*! (+) 3.42%	008* (+) 2.93%	009* (+) 2.4%	007* (-) 3.53%
act(p(HGNC:ADORA2B))	005* (+) 3.11%	007* (+) 2.9%	017* (+) 1.52%	031* (+) 1%	002* (-) 7.11%
a(CHEBI:"3',5'-cyclic GMP")	006* (+) 3.03%	004*! (+) 3.41%	005* (+) 3.6%	004* (+) 3.91%	062 ! (-) 0.31%
act(p(SFAM:"PRKA Family"))	007* (+) 2.96%	012*! (+) 2.24%	006* (+) 3.34%	006* (+) 3.14%	021*! (-) 1.04%
act(p(SFAM:"NOS Family"))	008* (+) 2.81%	040*! (+) 0.79%	020* (+) 1.39%	020* (+) 1.33%	115 ! (+) 0.01%
a(CHEBI:ATP)	009* (+) 2.71%	008*! (+) 2.83%	007* (+) 3.13%	005* (+) 3.36%	053 ! (-) 0.37%
act(p(HGNC:PRKG1))	010* (+) 2.68%	001*! (+) 7.55%	001* (+) 6.64%	001* (+) 8.4%	112 ! (+) 0.03%
act(p(SFAM:"P2RY Family"))	011* (+) 2.54%	011*! (+) 2.25%	011* (+) 2.1%	011* (+) 1.89%	011* (-) 2.4%
act(p(SFAM:"CAMK Family"))	012* (+) 2.43%	017*! (+) 1.84%	016* (+) 1.56%	021* (+) 1.29%	008* (-) 2.9%
act(p(HGNC:ADRB2))	013* (+) 2.22%	010*! (+) 2.27%	010* (+) 2.16%	013* (+) 1.71%	012* (-) 2%
act(p(SFAM:"GUCY Family"))	014* (+) 2.02%	042 ! (+) 0.78%	022* (+) 1.29%	022* (+) 1.27%	036 ! (-) 0.68%
p(SFAM:"ADCY Family")	015* (+) 2%	016* (+) 1.98%	025* (+) 1.18%	036* (+) 0.84%	005* (-) 3.76%
act(p(SFAM:"PLC Family"))	016* (+) 1.86%	020*! (+) 1.49%	014* (+) 1.79%	015* (+) 1.67%	020*! (-) 1.1%
a(CHEBI:"nitric oxide")	017* (+) 1.81%	070 ! (+) 0.3%	058 (+) 0.47%	066 (+) 0.4%	095 ! (+) 0.09%
act(p(HGNC:TRPV4))	018* (+) 1.63%	021*! (+) 1.48%	015* (+) 1.78%	012* (+) 1.83%	048 ! (-) 0.46%
act(p(SFAM:"PRKG Family"))	019* (+) 1.62%	047 ! (+) 0.69%	019* (+) 1.43%	018* (+) 1.36%	031*! (-) 0.74%
p(HGNC:ADORA2B)	020* (+) 1.55%	022* (+) 1.45%	042* (+) 0.76%	057 (+) 0.5%	006* (-) 3.56%
act(p(HGNC:ADCY10))	021* (+) 1.53%	015*! (+) 2.01%	013* (+) 1.89%	014* (+) 1.69%	034 ! (-) 0.7%
act(p(HGNC:GUCY1))	022* (+) 1.48%	033*! (+) 0.94%	026* (+) 1.15%	023* (+) 1.18%	085 ! (-) 0.12%
act(p(SFAM:"CHRM Family"))	023* (+) 1.45%	028*! (+) 1.23%	032* (+) 1.03%	032* (+) 0.96%	068 ! (-) 0.24%
p(HGNC:PRKG1)	024* (+) 1.43%	013*! (+) 2.2%	009* (+) 2.29%	008* (+) 2.63%	103 ! (-) 0.06%
a(CHEBI:ethanol)	025* (+) 1.29%	006*! (+) 2.9%	012* (+) 2.08%	010* (+) 2.27%	029*! (-) 0.78%
act(p(SFAM:"PDE3 Family"))	026* (-) 1.24%	024*! (-) 1.29%	024* (-) 1.23%	025* (-) 1.16%	038 ! (+) 0.6%
act(p(HGNC:PTGS2))	027* (+) 1.19%	025* (+) 1.29%	067 (+) 0.38%	095 (+) 0.21%	051 ! (-) 0.39%
p(HGNC:ADCY10)	028* (+) 1.13%	027*! (+) 1.24%	036* (+) 0.88%	043* (+) 0.69%	016* (-) 1.46%
act(p(SFAM:"P2RX Family"))	029* (+) 1.07%	036*! (+) 0.91%	023* (+) 1.27%	019* (+) 1.35%	066 ! (-) 0.27%
a(CHEBI:"1D-myo-inositol 1,4,5-trisphosphate")	030* (+) 1.01%	039*! (+) 0.83%	034* (+) 1.03%	030* (+) 1.01%	049 ! (-) 0.46%
act(p(HGNC:ITPR3))	031* (+) 0.99%	037*! (+) 0.86%	030* (+) 1.05%	029* (+) 1.05%	055 ! (-) 0.36%
act(p(SFAM:"PDE4 Family"))	032* (-) 0.99%	031*! (-) 0.98%	037* (-) 0.84%	044* (-) 0.69%	022* (+) 1.01%
act(p(HGNC:PRKA))	033* (+) 0.99%	032*! (+) 0.98%	038* (+) 0.84%	045* (+) 0.69%	023* (-) 1.01%
bp(GOBP:"response to mechanical stimulus")	034* (+) 0.98%	034*! (+) 0.94%	028* (+) 1.1%	026* (+) 1.15%	069 ! (-) 0.22%
act(p(SFAM:"PLA2 Family"))	035* (+) 0.98%	035*! (+) 0.92%	029* (+) 1.09%	027* (+) 1.13%	067 ! (-) 0.24%
act(a(GOCC:"voltage-gated calcium channel complex"))	036* (+) 0.95%	038*! (+) 0.83%	033* (+) 1.03%	028* (+) 1.06%	063 ! (-) 0.3%
act(p(HGNC:NOS2))	037* (+) 0.89%	026* (-) 1.25%	091 (-) 0.22%	093 (-) 0.23%	003* (+) 6.95%
complex(p(HGNC:HSP90B1),p(HGNC:NOS3))	038* (+) 0.79%	019*! (+) 1.67%	021* (+) 1.32%	017* (+) 1.39%	080 ! (-) 0.16%
act(p(HGNC:CHRM1))	039* (+) 0.75%	049 ! (+) 0.59%	045* (+) 0.72%	046* (+) 0.67%	050 ! (-) 0.44%
act(p(HGNC:NOS1))	040* (+) 0.74%	103 ! (-) 0.05%	098 ! (+) 0.18%	091 (+) 0.25%	033 ! (-) 0.71%
act(p(HGNC:NPPC))	041* (+) 0.67%	043 ! (+) 0.76%	040* (+) 0.8%	034* (+) 0.87%	101 ! (-) 0.07%
act(p(HGNC:PDE5A))	042* (-) 0.67%	044 ! (-) 0.76%	039* (-) 0.8%	035* (-) 0.87%	100 ! (+) 0.07%
p(HGNC:NOS2)	043* (+) 0.65%	105 ! (-) 0.05%	110 (-) 0.05%	107 (-) 0.08%	009* (+) 2.53%
a(CHEBI:"5,6-EET")	044 (+) 0.65%	048 ! (+) 0.6%	044* (+) 0.72%	040* (+) 0.74%	077 ! (-) 0.17%
act(p(HGNC:CALM1))	045 (+) 0.63%	102 ! (+) 0.05%	065 (+) 0.39%	063 (+) 0.44%	044 ! (-) 0.48%
p(SFAM:"CAMK Family")	046 (+) 0.61%	056 ! (+) 0.46%	066 (+) 0.39%	080 (+) 0.32%	032* (-) 0.73%
p(SFAM:"PRKG Family")	047 (+) 0.58%	051 ! (+) 0.56%	043* (+) 0.73%	038* (+) 0.78%	090 ! (-) 0.1%
bp(GOBP:"cilium assembly")	048 (+) 0.52%	096 ! (+) 0.1%	027* (+) 1.1%	024* (+) 1.17%	017* (-) 1.39%
p(SFAM:"P2RY Family")	049 (+) 0.51%	057 ! (+) 0.45%	059 (+) 0.42%	068 (+) 0.38%	043 (-) 0.48%
p(SFAM:"PDE4 Family")	050 (-) 0.49%	052 ! (-) 0.49%	060 (-) 0.42%	075 (-) 0.34%	040 (+) 0.5%
p(HGNC:PRKA)	051 (+) 0.49%	053 ! (+) 0.49%	061 (+) 0.42%	076 (+) 0.34%	041 (-) 0.5%
p(HGNC:ALMS1)	052 (+) 0.47%	077 ! (+) 0.23%	046* (+) 0.69%	042* (+) 0.71%	039 ! (-) 0.54%
act(p(HGNC:NOS3))	053 (+) 0.47%	018* (+) 1.78%	035* (+) 0.92%	039* (+) 0.77%	027* (+) 0.83%
complex(p(HGNC:CAV3),p(HGNC:NOS3))	054 (+) 0.46%	014* (+) 2.01%	031* (+) 1.04%	033* (+) 0.91%	037 (+) 0.66%
act(p(EDNRA))	055 (+) 0.43%	087 ! (+) 0.12%	093 (+) 0.21%	097 (+) 0.2%	118 ! (+) 0%
act(p(PMIPFAM:"EDNR Family"))	056 (+) 0.43%	088 ! (+) 0.12%	094 (+) 0.21%	096 (+) 0.2%	117 ! (+) 0%
p(SFAM:"PDE3 Family")	057 (-) 0.41%	058 ! (-) 0.43%	062 (-) 0.41%	067 (-) 0.39%	075 ! (+) 0.2%
act(p(HGNC:RFX3))	058 (+) 0.39%	120 ! (-) 0%	018* (+) 1.5%	016* (+) 1.57%	004* (-) 4.08%
p(SFAM:"NOS Family")	059 (+) 0.38%	115 ! (+) 0.01%	113 ! (+) 0.02%	116 ! (+) 0.02%	058 ! (+) 0.34%
p(HGNC:NOS3)	060 (+) 0.37%	023* (+) 1.37%	041* (+) 0.78%	041* (+) 0.72%	073 ! (+) 0.2%
p(SFAM:"PLC Family")	061 (+) 0.37%	068 ! (+) 0.3%	073 (+) 0.36%	078 (+) 0.33%	070 ! (-) 0.22%
p(HGNC:CHRM1)	062 (+) 0.37%	069 ! (+) 0.3%	074 (+) 0.36%	079 (+) 0.33%	071 ! (-) 0.22%
p(HGNC:ADRB2)	063 (+) 0.34%	064 ! (+) 0.38%	072 (+) 0.36%	084 (+) 0.28%	061 (-) 0.31%
act(p(PMIPFAM:"BDKR Family"))	064 (+) 0.34%	080 ! (+) 0.23%	057 (+) 0.49%	055 (+) 0.55%	098 ! (-) 0.08%
act(p(PMIPFAM:"HTR Family"))	065 (+) 0.34%	078 ! (+) 0.23%	055 (+) 0.49%	053 (+) 0.55%	097 ! (-) 0.08%
bp(PMIBP:"mucociliary transport")	066 (+) 0.34%	079 ! (+) 0.23%	056 (+) 0.49%	054 (+) 0.55%	099 ! (-) 0.08%
act(p(HGNC:TACR1))	067 (+) 0.34%	099 ! (+) 0.09%	084 (+) 0.25%	094 (+) 0.22%	035 ! (-) 0.68%
p(HGNC:NPPC)	068 (+) 0.34%	062 ! (+) 0.38%	064 (+) 0.4%	064 (+) 0.43%	111 ! (-) 0.03%
p(HGNC:PDE5A)	069 (-) 0.34%	063 ! (-) 0.38%	063 (-) 0.4%	065 (-) 0.43%	110 ! (+) 0.03%
p(HGNC:HSP90B1,pmod(P,Thr))	070 (+) 0.34%	041*! (+) 0.79%	048 (+) 0.55%	047* (+) 0.59%	072 ! (-) 0.22%
tloc(complex(p(HGNC:HSP90B1),p(HGNC:NOS3)),MESHCS:"Basal Bodies",MESHCS:Axoneme)	071 (+) 0.33%	045 ! (+) 0.76%	050 (+) 0.54%	049 (+) 0.58%	078 ! (-) 0.17%
p(HGNC:ITPR3)	072 (+) 0.33%	072 ! (+) 0.29%	077 (+) 0.35%	074 (+) 0.35%	084 ! (-) 0.12%
p(SFAM:"PLA2 Family")	073 (+) 0.33%	067 ! (+) 0.31%	071 (+) 0.36%	069 (+) 0.38%	096 ! (-) 0.08%
p(HGNC:HSP90B1)	074 (+) 0.33%	046 ! (+) 0.73%	051 (+) 0.54%	050 (+) 0.57%	081 ! (-) 0.13%
p(HGNC:TRPV4)	075 (+) 0.33%	071 ! (+) 0.3%	075 (+) 0.36%	070 (+) 0.37%	094 ! (-) 0.09%
a(GOCC:"voltage-gated calcium channel complex")	076 (+) 0.32%	073 ! (+) 0.28%	078 (+) 0.34%	073 (+) 0.35%	091 ! (-) 0.1%
p(HGNC:PTGS2)	077 (+) 0.31%	060 (+) 0.39%	106 (+) 0.08%	110 (+) 0.04%	083 ! (-) 0.13%
p(HGNC:GUCY1)	078 (+) 0.3%	085 ! (+) 0.19%	090 (+) 0.23%	092 (+) 0.24%	114 ! (-) 0.02%
act(p(HGNC:TNF))	079 (+) 0.29%	082 (+) 0.2%	114 (-) 0.01%	112 (-) 0.04%	042 (+) 0.49%
p(SFAM:"CHRM Family")	080 (+) 0.29%	076 ! (+) 0.25%	096 (+) 0.21%	098 (+) 0.19%	104 ! (-) 0.05%
complex(GOCC:"protein phosphatase type 1 complex")	081 (-) 0.29%	083 ! (-) 0.19%	080 (-) 0.32%	081 (-) 0.29%	088 ! (+) 0.1%
p(SFAM:"PRKA Family")	082 (+) 0.29%	084 ! (+) 0.19%	081 (+) 0.32%	082 (+) 0.29%	089 ! (-) 0.1%
p(SFAM:"GUCY Family")	083 (+) 0.29%	095 ! (+) 0.11%	097 (+) 0.18%	099 (+) 0.18%	093 ! (-) 0.1%
p(SFAM:"P2RX Family")	084 (+) 0.27%	081 ! (+) 0.23%	079 (+) 0.32%	077 (+) 0.34%	102 ! (-) 0.07%
a(SCHEM:CO2)	085 (+) 0.26%	066 ! (+) 0.33%	082 (+) 0.31%	083 (+) 0.28%	086 ! (-) 0.12%
act(p(HGNC:HMMR))	086 (+) 0.23%	089 ! (+) 0.12%	070 (+) 0.36%	056 (+) 0.51%	113 ! (-) 0.03%
act(p(HGNC:CAV3))	087 (+) 0.23%	030* (+) 1%	052 (+) 0.52%	061 (+) 0.45%	059 (+) 0.33%
p(HGNC:CAV3)	088 (+) 0.23%	029* (+) 1%	053 (+) 0.52%	062 (+) 0.45%	060 (+) 0.33%
p(EDNRA)	089 (+) 0.22%	100 ! (+) 0.06%	104 (+) 0.11%	106 (+) 0.1%	120 ! (+) 0%
p(PMIPFAM:"EDNR Family")	090 (+) 0.22%	101 ! (+) 0.06%	105 (+) 0.11%	105 (+) 0.1%	119 ! (+) 0%
a(CHEBI:"reactive oxygen species")	091 (+) 0.21%	116 ! (+) 0.01%	119 (-) 0%	114 (-) 0.02%	019* (-) 1.19%
p(HGNC:CALM1)	092 (+) 0.21%	111 ! (+) 0.02%	102 (+) 0.13%	103 (+) 0.15%	079 ! (-) 0.16%
bp(GOBP:"hyaluronan catabolic process")	093 (+) 0.2%	109 ! (+) 0.03%	109 (+) 0.06%	108 (+) 0.07%	054 ! (-) 0.37%
p(PMIPFAM:"BDKR Family")	094 (+) 0.17%	094 ! (+) 0.12%	089 (+) 0.24%	087 (+) 0.28%	107 ! (-) 0.04%
p(PMIPFAM:"HTR Family")	095 (+) 0.17%	091 ! (+) 0.12%	085 (+) 0.24%	085 (+) 0.28%	106 ! (-) 0.04%
bp(MESHPP:"Mucociliary Clearance")	096 (+) 0.17%	090 ! (+) 0.12%	088 (+) 0.24%	086 (+) 0.28%	109 ! (-) 0.04%
bp(GOBP:"intracellular pH elevation")	097 (+) 0.17%	092 ! (+) 0.12%	086 (+) 0.24%	088 (+) 0.28%	105 ! (-) 0.04%
p(HGNC:AGR3)	098 (+) 0.17%	093 ! (+) 0.12%	087 (+) 0.24%	089 (+) 0.28%	108 ! (-) 0.04%
p(HGNC:TACR1)	099 (+) 0.16%	107 ! (+) 0.05%	103 (+) 0.13%	104 (+) 0.11%	047 ! (-) 0.46%
p(HGNC:TNF)	100 (+) 0.15%	086 (+) 0.15%	115 (-) 0.01%	115 (-) 0.02%	074 (+) 0.2%
act(p(SFAM:"ESR Family"))	101 (+) 0.14%	054 ! (-) 0.47%	120 ! (-) -0.01%	113 ! (+) 0.03%	010* (+) 2.42%
p(HGNC:NOS1)	102 (+) 0.13%	104 ! (-) 0.05%	111 ! (+) 0.02%	111 (+) 0.04%	076 ! (-) 0.19%
p(HGNC:RFX3)	103 (+) 0.12%	112 ! (-) 0.02%	049 (+) 0.55%	051 (+) 0.57%	013* (-) 1.75%
act(p(HGNC:NR3C1))	104 (-) 0.12%	118 ! (-) 0%	117 ! (+) 0%	117 (+) 0.01%	065 ! (-) 0.27%
act(p(HGNC:PTGS1))	105 (+) 0.11%	050 (-) 0.59%	107 (+) 0.07%	109 (+) 0.04%	028* (-) 0.81%
p(HGNC:HMMR)	106 (+) 0.06%	108 ! (+) 0.04%	099 (+) 0.17%	090 (+) 0.27%	116 ! (+) 0%
act(p(HGNC:CFTR))	107 (+) 0.06%	065 ! (+) 0.34%	054 (+) 0.51%	059 (+) 0.48%	030* (+) 0.76%
p(SFAM:"ESR Family")	108 (+) 0.06%	061 ! (-) 0.38%	116 ! (-) 0%	119 ! (+) 0.01%	014* (+) 1.7%
complex(p(HGNC:HMMR),p(HGNC:MST1R))	109 (+) 0.05%	106 ! (+) 0.05%	083 (+) 0.31%	048 (+) 0.59%	087 ! (+) 0.11%
p(HGNC:NR3C1)	110 (-) 0.05%	117 ! (-) 0.01%	118 ! (+) 0%	120 (+) 0.01%	092 ! (-) 0.1%
p(HGNC:PTGS1)	111 (+) 0.04%	055 (-) 0.47%	112 (+) 0.02%	118 (+) 0.01%	045 (-) 0.47%
act(p(HGNC:PGR))	112 (-) 0.03%	059 ! (-) 0.4%	047 (-) 0.56%	052 (-) 0.55%	018* (+) 1.19%
p(HGNC:CFTR)	113 (+) 0.01%	097 ! (+) 0.1%	100 (+) 0.16%	102 (+) 0.15%	057 (+) 0.35%
a(CHEBI:hydrogencarbonate)	114 (+) 0.01%	098 ! (+) 0.1%	101 (+) 0.16%	101 (+) 0.15%	056 (+) 0.35%
p(HGNC:PGR)	115 (-) 0.01%	075 ! (-) 0.27%	068 (-) 0.37%	072 (-) 0.35%	024* (+) 0.9%
tloc(p(HGNC:PGR),MESHCS:Cilia,MESHCS:"Cell Nucleus")	116 (-) 0.01%	074 ! (-) 0.27%	069 (-) 0.37%	071 (-) 0.35%	025* (+) 0.9%
p(HGNC:MST1R)	117 (+) 0.01%	113 ! (+) 0.02%	092 (+) 0.21%	060 (+) 0.47%	064 ! (+) 0.29%
p(HGNC:MST1R,pmod(P))	118 ! (+) 0%	114 ! (+) 0.01%	095 (+) 0.21%	058 (+) 0.48%	052 ! (+) 0.38%
p(HGNC:MST1)	119 ! (+) 0%	119 ! (+) 0%	108 (+) 0.07%	100 (+) 0.16%	082 ! (+) 0.13%
act(p(HGNC:MST1R))	120 ! (-) 0%	110 ! (+) 0.02%	076 (+) 0.35%	037* (+) 0.79%	046 ! (+) 0.46%
