# Supplementary material for: Construction of a Suite of Computable Biological Network Models Focused on Mucociliary Clearance in the Respiratory Tract
Source: Front Genet. 2019 Feb 15;10:87. doi: 10.3389/fgene.2019.00087 (PMC6384416; doi:10.3389/fgene.2019.00087)
Supplement: DATA SHEET S3 — Leading node analysis for goblet cell hyperplasia/metaplasia network model scored with transcriptomic data from pyocyanin treatment, IL-13 treatment, and mucociliary differentiation datasets. For each node, an ∗ indicates it is a leading node and the number denotes its rank among the leading nodes. + or - in parenthesis indicates inferred up- or down-regulation, respectively. Value in % is the contribution of the node to the overall NPA. [file Data_Sheet_3.CSV]

	(GSE22430) PYO Treated	mucociliary differentiation study 1 (early) (6.350.1)	mucociliary differentiation study 1 (intermediate) (6.350.2)	mucociliary differentiation study 1 (late) (6.350.3)	IL-13 vs No Treatment
complex(p(HGNC:JUND),p(HGNC:FOSL2))	001* (+) 7.77%	006*! (+) 3.53%	011* (-) 2.14%	004* (-) 3.75%	011* (+) 2.44%
complex(SCOMP:"AP-1 Complex")	002* (+) 6.76%	007*! (+) 3.21%	022*! (-) 1.2%	009* (-) 2.62%	012* (+) 2.43%
p(HGNC:MUC5AC)	003* (+) 4.89%	005*! (+) 3.85%	129 ! (-) 0.03%	021* (-) 1.38%	004* (+) 4.34%
act(p(SFAM:"MAPK Erk1/2 Family"))	004* (+) 3.21%	018*! (+) 1.65%	023* (-) 1.17%	006* (-) 2.93%	045 (+) 0.53%
complex(GOCC:"interleukin-13 receptor complex")	005* (+) 2.6%	023*! (+) 1.34%	084 ! (-) 0.16%	016* (-) 1.64%	005* (+) 4.18%
act(p(HGNC:SPDEF))	006* (+) 2.54%	002* (+) 5.58%	036* (+) 0.78%	128 ! (-) 0.1%	001* (+) 10%
act(p(HGNC:EGFR))	007* (+) 2.5%	158 ! (-) 0%	004* (-) 4.16%	001* (-) 4.65%	022* (+) 1.35%
a(CHEBI:"reactive oxygen species")	008* (+) 2.22%	140 ! (+) 0.01%	005* (-) 4.14%	002* (-) 4.41%	033* (+) 0.77%
act(p(SFAM:"MAPK p38 Family"))	009* (+) 2.09%	003* (+) 4.66%	109 ! (+) 0.07%	079 (-) 0.31%	065 (+) 0.25%
p(HGNC:JUND)	010* (+) 1.94%	037*! (+) 0.88%	051 (-) 0.54%	030* (-) 0.94%	037* (+) 0.61%
p(HGNC:FOSL2)	011* (+) 1.94%	038*! (+) 0.88%	052 (-) 0.54%	031* (-) 0.94%	038* (+) 0.61%
bp(GOBP:"mucus secretion")	012* (+) 1.44%	028*! (+) 1.09%	159 ! (-) 0%	066 (-) 0.45%	009* (+) 2.54%
act(p(SFAM:"RAF Family"))	013* (+) 1.41%	106 ! (-) 0.11%	012* (-) 2.07%	013* (-) 1.91%	154 ! (-) 0%
act(p(HGNC:MAPK8))	014* (+) 1.37%	050 ! (+) 0.55%	031* (-) 0.96%	026* (-) 1.19%	059 (+) 0.33%
act(p(HGNC:STAT6))	015* (+) 1.33%	016* (+) 1.69%	146 ! (-) 0.01%	035* (-) 0.76%	017* (+) 1.68%
act(p(SFAM:"MEK1/2 Family"))	016* (+) 1.31%	095 ! (+) 0.17%	029* (-) 1%	017* (-) 1.59%	080 (-) 0.18%
act(p(HGNC:ADAM17))	017* (+) 1.31%	062 ! (+) 0.36%	026* (-) 1.13%	015* (-) 1.7%	040 (+) 0.58%
act(p(HGNC:FOXA3))	018* (+) 1.31%	022*! (+) 1.37%	077 (+) 0.24%	123 (-) 0.14%	003* (+) 5.03%
act(p(SFAM:"RAS Family"))	019* (+) 1.3%	032*! (-) 0.91%	008* (-) 3.01%	012* (-) 1.94%	084 (+) 0.17%
act(p(HGNC:SRC))	020* (+) 1.25%	134 ! (+) 0.03%	009* (-) 2.61%	010* (-) 2.42%	051 (+) 0.41%
act(p(HGNC:MMP14))	021* (+) 1.23%	001* (+) 6.46%	010* (+) 2.51%	082 (+) 0.3%	002* (+) 5.96%
act(p(HGNC:DUOX1))	022* (+) 1.15%	133 ! (-) 0.03%	007* (-) 3.05%	008* (-) 2.7%	053 (+) 0.39%
p(HGNC:MUC5B)	023* (+) 1.13%	024* (+) 1.27%	125 ! (+) 0.04%	099 (-) 0.22%	007* (+) 2.7%
act(p(HGNC:ARRB2))	024* (+) 1.1%	009* (+) 2.47%	094 (+) 0.13%	124 (-) 0.14%	101 (+) 0.11%
act(p(SFAM:"MMP Family"))	025* (+) 1.06%	012* (+) 1.91%	124 ! (+) 0.04%	108 (-) 0.17%	008* (+) 2.67%
p(HGNC:FOXA2)	026* (-) 1.05%	041*! (-) 0.73%	133 ! (+) 0.02%	059 (+) 0.49%	015* (-) 2.08%
act(p(SFAM:"PRKC Family"))	027* (+) 0.99%	025* (-) 1.22%	002* (-) 6.25%	003* (-) 4.2%	049 (+) 0.47%
p(HGNC:TGFA)	028* (+) 0.98%	126 ! (+) 0.06%	025* (-) 1.14%	018* (-) 1.45%	029* (+) 0.79%
bp(MESHD:Metaplasia)	029* (+) 0.98%	083 ! (+) 0.2%	119 ! (-) 0.05%	056* (-) 0.51%	013* (+) 2.27%
act(p(HGNC:NOTCH2))	030* (+) 0.98%	046 ! (+) 0.63%	148 ! (-) 0.01%	072 (-) 0.36%	019* (+) 1.62%
act(p(HGNC:ELANE))	031* (+) 0.93%	066 ! (-) 0.32%	006* (-) 3.87%	007* (-) 2.78%	048 (+) 0.51%
a(CHEBI:"hydrogen peroxide")	032* (+) 0.83%	131 ! (+) 0.04%	021* (-) 1.22%	022* (-) 1.3%	063 (+) 0.28%
p(HGNC:SPDEF)	033* (+) 0.82%	027* (+) 1.15%	111 ! (+) 0.07%	111 (-) 0.16%	010* (+) 2.45%
act(p(HGNC:STAT3))	034* (+) 0.82%	138 ! (+) 0.02%	044 (-) 0.68%	025* (-) 1.2%	036* (+) 0.65%
act(p(HGNC:FOXA2))	035* (-) 0.81%	043*! (-) 0.67%	145 ! (-) 0.01%	107 (+) 0.17%	020* (-) 1.54%
p(SFAM:"MAPK p38 Family")	036* (+) 0.8%	014* (+) 1.89%	128 ! (+) 0.03%	126 (-) 0.11%	117 (+) 0.08%
complex(p(HGNC:IL17RA),p(HGNC:IL17RC))	037* (+) 0.76%	017* (+) 1.66%	103 ! (-) 0.09%	054* (-) 0.52%	042 (+) 0.57%
p(HGNC:AREG)	038* (+) 0.76%	059 ! (+) 0.39%	072 (-) 0.27%	040* (-) 0.66%	044 (+) 0.54%
act(p(HGNC:GABRA2))	039* (+) 0.75%	049 ! (+) 0.56%	152 ! (-) 0%	092 (-) 0.24%	026* (+) 0.95%
act(p(HGNC:SP1))	040* (+) 0.73%	160 ! (-) -0.02%	039* (-) 0.76%	028* (-) 1.1%	054 (+) 0.38%
bp(MESHD:Hyperplasia)	041* (+) 0.72%	039* (+) 0.79%	135 ! (+) 0.02%	112 (-) 0.16%	016* (+) 1.72%
p(HGNC:MMP14)	042* (+) 0.69%	004* (+) 3.9%	017* (+) 1.63%	094 (+) 0.23%	006* (+) 3.52%
p(HGNC:IL17A)	043* (+) 0.62%	040* (+) 0.74%	154 ! (-) 0%	100 (-) 0.21%	032* (+) 0.77%
act(p(HGNC:CHRNA7))	044* (+) 0.59%	061 ! (+) 0.38%	140 ! (-) 0.01%	088 (-) 0.26%	028* (+) 0.84%
complex(p(HGNC:CD44),p(HGNC:EGFR))	045* (+) 0.59%	088 ! (+) 0.18%	058 (-) 0.43%	039* (-) 0.67%	090 (+) 0.15%
act(p(HGNC:CYBB))	046* (+) 0.58%	139 ! (+) 0.01%	028* (-) 1.05%	029* (-) 1.06%	077 (+) 0.19%
act(p(HGNC:CLCA1))	047* (+) 0.58%	042* (+) 0.69%	142 ! (+) 0.01%	130 (-) 0.1%	027* (+) 0.94%
act(p(SFAM:"ADAM Family"))	048* (+) 0.56%	094 ! (+) 0.17%	068 (-) 0.29%	046* (-) 0.6%	050 (+) 0.46%
p(HGNC:FOXA3)	049* (+) 0.54%	031* (+) 0.94%	083 (+) 0.16%	148 (-) 0.04%	014* (+) 2.23%
p(HGNC:CLCA1)	050* (+) 0.5%	034* (+) 0.9%	105 (+) 0.08%	145 (-) 0.04%	021* (+) 1.39%
act(p(SFAM:"KLK Family"))	051* (+) 0.49%	081 ! (+) 0.22%	069 (-) 0.29%	067 (-) 0.45%	075 (+) 0.21%
p(HGNC:IL8)	052* (+) 0.48%	105 ! (+) 0.11%	074 (-) 0.26%	053* (-) 0.53%	062 (+) 0.28%
p(SFAM:"PRKC Family")	053* (+) 0.48%	010*! (-) 2.21%	001* (-) 7.29%	005* (-) 3.05%	041 (+) 0.57%
act(p(HGNC:TMPRSS11D))	054* (+) 0.48%	079 ! (+) 0.22%	079 (-) 0.22%	063 (-) 0.47%	100 (+) 0.12%
p(SFAM:"RAS Family")	055* (+) 0.47%	057 ! (-) 0.42%	024* (-) 1.16%	037* (-) 0.71%	123 (+) 0.07%
p(SFAM:"RAF Family")	056* (+) 0.47%	132 ! (-) 0.04%	043 (-) 0.69%	041* (-) 0.64%	157 ! (-) 0%
p(SFAM:"MEK1/2 Family")	057* (+) 0.47%	121 ! (+) 0.07%	066 (-) 0.34%	049* (-) 0.57%	103 (-) 0.1%
bp(GOBP:"neutrophil activation")	058* (+) 0.46%	157 ! (-) 0%	034* (-) 0.86%	032* (-) 0.89%	074 (+) 0.22%
p(HGNC:GABRA2)	059* (+) 0.45%	069 ! (+) 0.31%	149 ! (-) 0.01%	109 (-) 0.17%	039* (+) 0.6%
act(p(SFAM:"ALDO Family"))	060* (+) 0.44%	123 ! (+) 0.07%	071 (-) 0.28%	051* (-) 0.53%	055 (+) 0.37%
p(HGNC:ADAM17)	061 (+) 0.43%	090 ! (+) 0.17%	076 (-) 0.24%	064 (-) 0.46%	082 (+) 0.17%
bp(GOBP:"regulation of lung goblet cell differentiation")	062 (+) 0.42%	045 (+) 0.66%	121 ! (+) 0.05%	143 (-) 0.05%	023* (+) 1.26%
sec(p(HGNC:TGFA))	063 (+) 0.42%	150 ! (+) 0%	038* (-) 0.76%	034* (-) 0.78%	068 (+) 0.25%
act(p(HGNC:HYAL2))	064 (+) 0.42%	099 ! (+) 0.15%	065 (-) 0.35%	060 (-) 0.48%	096 (+) 0.13%
tloc(p(HGNC:NCF1),MESHCS:Cytosol,MESHCS:"Cell Membrane")	065 (+) 0.42%	078 ! (-) 0.23%	013* (-) 1.93%	020* (-) 1.44%	086 (+) 0.16%
tloc(p(HGNC:NCF2),MESHCS:Cytosol,MESHCS:"Cell Membrane")	066 (+) 0.42%	077 ! (-) 0.23%	014* (-) 1.93%	019* (-) 1.44%	087 (+) 0.16%
tloc(p(SFAM:"PRKC Family"),MESHCS:Cytoplasm,MESHCS:"Cell Membrane")	067 (+) 0.41%	029*! (-) 1.04%	003* (-) 4.37%	011* (-) 2.06%	052 (+) 0.4%
act(p(HGNC:CD44))	068 (+) 0.41%	035* (+) 0.9%	156 ! (-) 0%	134 (-) 0.09%	098 (+) 0.12%
p(HGNC:MAPK8)	069 (+) 0.4%	092 ! (+) 0.17%	067 (-) 0.3%	071 (-) 0.36%	113 (+) 0.09%
act(p(HGNC:PTPN1))	070 (-) 0.38%	143 ! (-) 0.01%	050 (+) 0.56%	044* (+) 0.62%	088 (-) 0.16%
p(HGNC:AGR2)	071 (+) 0.37%	044* (+) 0.67%	088 (+) 0.14%	155 ! (-) 0.02%	018* (+) 1.63%
composite(p(HGNC:TNF),p(HGNC:TGFA))	072 (+) 0.37%	146 ! (+) 0%	054 (-) 0.53%	043* (-) 0.62%	070 (+) 0.23%
act(p(SFAM:"ADRB Family"))	073 (+) 0.36%	008* (+) 2.71%	018* (+) 1.45%	076 (+) 0.32%	078 (+) 0.18%
act(p(HGNC:RPS6KA1))	074 (+) 0.35%	086 ! (+) 0.19%	091 (-) 0.13%	075 (-) 0.32%	133 (+) 0.05%
p(HGNC:TNF)	075 (+) 0.35%	153 ! (+) 0%	053 (-) 0.53%	045* (-) 0.61%	076 (+) 0.2%
p(HGNC:IL13)	076 (+) 0.35%	082 ! (+) 0.2%	139 ! (-) 0.01%	105 (-) 0.18%	046 (+) 0.53%
p(HGNC:EGF)	077 (+) 0.35%	136 ! (+) 0.02%	060 (-) 0.41%	058 (-) 0.5%	083 (+) 0.17%
act(p(HGNC:HIF1A))	078 (+) 0.35%	020* (-) 1.5%	020* (-) 1.27%	033* (-) 0.85%	105 (+) 0.1%
composite(p(HGNC:TNF),p(HGNC:EGF))	079 (+) 0.35%	147 ! (+) 0%	057 (-) 0.5%	048* (-) 0.58%	079 (+) 0.18%
composite(p(HGNC:SPDEF),p(HGNC:FOXA3))	080 (+) 0.35%	051 (+) 0.54%	117 (+) 0.06%	147 (-) 0.04%	024* (+) 1.22%
p(HGNC:MUC2)	081 (+) 0.34%	125 ! (+) 0.06%	099 (-) 0.1%	084 (-) 0.28%	057 (+) 0.37%
act(p(HGNC:ANO1))	082 (+) 0.32%	076 ! (+) 0.25%	115 (-) 0.06%	089 (-) 0.26%	099 (+) 0.12%
p(HGNC:HIF1A)	083 (+) 0.32%	065 ! (-) 0.33%	033* (-) 0.9%	047* (-) 0.59%	120 (+) 0.07%
act(p(HGNC:P2RY2))	084 (+) 0.29%	142 ! (-) 0.01%	037* (-) 0.76%	038* (-) 0.68%	107 (+) 0.1%
p(HGNC:ANO1)	085 (+) 0.29%	068 (+) 0.32%	131 ! (-) 0.02%	103 (-) 0.2%	073 (+) 0.22%
complex(SCOMP:"NADPH Oxidase Complex")	086 (+) 0.29%	156 ! (-) 0%	048 (-) 0.64%	042* (-) 0.62%	112 (+) 0.09%
p(HGNC:CD44)	087 (+) 0.28%	064 (+) 0.34%	118 (-) 0.06%	120 (-) 0.15%	118 (+) 0.08%
p(SFAM:"ADAM Family")	088 (+) 0.28%	111 ! (+) 0.1%	085 (-) 0.15%	081 (-) 0.3%	085 (+) 0.17%
sec(p(HGNC:AREG))	089 (+) 0.28%	101 ! (+) 0.13%	087 (-) 0.15%	083 (-) 0.28%	089 (+) 0.16%
bp(GOBP:"hyaluronan catabolic process")	090 (+) 0.28%	063 (+) 0.35%	116 (-) 0.06%	122 (-) 0.15%	116 (+) 0.08%
p(HGNC:ARRB2)	091 (+) 0.28%	047 (+) 0.62%	127 (+) 0.03%	149 (-) 0.03%	144 (+) 0.03%
act(p(SFAM:"AKT Family"))	092 (+) 0.26%	052 ! (-) 0.52%	015* (-) 1.79%	057* (-) 0.51%	091 (+) 0.14%
p(HGNC:EGFR)	093 (+) 0.26%	137 ! (+) 0.02%	070 (-) 0.29%	070 (-) 0.38%	108 (+) 0.1%
act(p(HGNC:CAMP))	094 (+) 0.26%	110 ! (+) 0.1%	081 (-) 0.19%	078 (-) 0.31%	102 (+) 0.11%
act(p(HGNC:JAK1))	095 (+) 0.25%	056 ! (-) 0.43%	055 (-) 0.52%	024* (-) 1.25%	151 ! (+) 0.01%
act(p(HGNC:NOTCH1))	096 (+) 0.24%	015* (-) 1.74%	016* (-) 1.72%	027* (-) 1.13%	138 ! (+) 0.04%
act(p(HGNC:BCL2L11))	097 (-) 0.24%	100 ! (-) 0.13%	102 (+) 0.09%	093 (+) 0.23%	140 (-) 0.04%
p(HGNC:NKX21)	098 (-) 0.22%	048 (-) 0.57%	097 (-) 0.1%	158 ! (+) 0%	025* (-) 0.97%
p(HGNC:BAX)	099 (-) 0.22%	116 ! (-) 0.08%	042* (+) 0.73%	023* (+) 1.25%	155 ! (+) 0%
tloc(p(HGNC:GAB2),MESHCS:Cytoplasm,MESHCS:"Cell Membrane")	100 (+) 0.21%	093 ! (+) 0.17%	157 ! (-) 0%	129 (-) 0.1%	058 (+) 0.35%
complex(GOCC:"interleukin-6 receptor complex")	101 (+) 0.21%	053 (+) 0.47%	104 (-) 0.08%	095 (-) 0.23%	125 (+) 0.06%
act(p(HGNC:TYK2))	102 (+) 0.21%	011* (+) 1.99%	035* (+) 0.82%	142 (+) 0.06%	056 (+) 0.37%
p(SFAM:"MMP Family")	103 (+) 0.2%	055 ! (+) 0.44%	132 ! (-) 0.02%	117 (-) 0.16%	031* (+) 0.77%
p(HGNC:CHRNA7)	104 (+) 0.2%	102 ! (+) 0.13%	151 ! (-) 0%	135 (-) 0.09%	064 (+) 0.28%
p(HGNC:NOTCH2)	105 (+) 0.2%	103 ! (+) 0.13%	158 ! (-) 0%	140 (-) 0.07%	060 (+) 0.32%
act(p(HGNC:BAX))	106 (-) 0.19%	075 ! (-) 0.26%	032* (+) 0.91%	014* (+) 1.86%	122 ! (+) 0.07%
p(HGNC:RPS6KA1)	107 (+) 0.18%	112 ! (+) 0.09%	112 (-) 0.06%	113 (-) 0.16%	145 (+) 0.02%
p(SFAM:"MAPK Erk1/2 Family")	108 (+) 0.18%	113 ! (+) 0.09%	113 (-) 0.06%	114 (-) 0.16%	146 (+) 0.02%
act(p(HGNC:ADRB2))	109 (+) 0.17%	030* (+) 0.96%	049 (+) 0.62%	151 (+) 0.03%	150 (+) 0.01%
p(SFAM:"ADRB Family")	110 (+) 0.16%	019* (+) 1.59%	030* (+) 0.98%	086 (+) 0.27%	119 (+) 0.07%
complex(GOCC:"phosphatidylinositol 3-kinase complex")	111 (+) 0.16%	091 ! (-) 0.17%	027* (-) 1.07%	050* (-) 0.55%	129 (+) 0.05%
p(HGNC:TMPRSS11D)	112 (+) 0.16%	122 ! (+) 0.07%	108 (-) 0.07%	116 (-) 0.16%	141 (+) 0.04%
p(HGNC:ITLN1)	113 (+) 0.16%	096 ! (+) 0.16%	123 (+) 0.04%	156 (-) 0.01%	035* (+) 0.68%
p(HGNC:ELANE)	114 (+) 0.16%	128 ! (-) 0.05%	045 (-) 0.65%	065 (-) 0.46%	114 (+) 0.08%
p(HGNC:SRC)	115 (+) 0.15%	151 ! (+) 0%	064 (-) 0.36%	077 (-) 0.32%	132 (+) 0.05%
p(HGNC:IL4R)	116 (+) 0.15%	118 ! (+) 0.08%	144 ! (-) 0.01%	131 (-) 0.1%	067 (+) 0.25%
p(HGNC:IL4)	117 (+) 0.15%	117 ! (+) 0.08%	143 ! (-) 0.01%	132 (-) 0.1%	066 (+) 0.25%
p(HGNC:SCGB1A1)	118 (-) 0.15%	104 ! (-) 0.12%	155 ! (-) 0%	152 (+) 0.03%	061 (-) 0.29%
p(SFAM:"ALDO Family")	119 (+) 0.15%	135 ! (+) 0.02%	101 (-) 0.09%	106 (-) 0.18%	097 (+) 0.12%
p(HGNC:CYBB)	120 (+) 0.15%	148 ! (+) 0%	073 (-) 0.26%	087 (-) 0.26%	137 (+) 0.05%
complex(p(HGNC:BCL2L11),p(HGNC:BCL2L1))	121 (-) 0.14%	107 ! (-) 0.11%	106 (+) 0.08%	104 (+) 0.19%	136 (-) 0.05%
p(HGNC:DUOX1)	122 (+) 0.14%	144 ! (-) 0%	062 (-) 0.38%	074 (-) 0.34%	135 (+) 0.05%
p(HGNC:P2RY2)	123 (+) 0.14%	145 ! (-) 0%	061 (-) 0.38%	073 (-) 0.34%	134 (+) 0.05%
bp(GOBP:"programmed cell death")	124 (-) 0.14%	089 ! (-) 0.17%	093 ! (+) 0.13%	080 (+) 0.31%	095 (-) 0.13%
p(HGNC:BCL2)	125 (+) 0.14%	154 ! (-) 0%	086 (-) 0.15%	096 (-) 0.23%	072 (+) 0.23%
p(HGNC:BCL2L11)	126 (-) 0.14%	115 ! (-) 0.09%	114 (+) 0.06%	118 (+) 0.15%	143 (-) 0.03%
act(p(HGNC:BCL2))	127 (+) 0.14%	159 ! (-) 0%	120 ! (-) 0.05%	110 (-) 0.16%	047 (+) 0.51%
p(HGNC:HYAL2)	128 (+) 0.14%	130 ! (+) 0.05%	096 (-) 0.12%	115 (-) 0.16%	139 (+) 0.04%
p(HGNC:NCF1)	129 (+) 0.14%	120 ! (-) 0.08%	046 (-) 0.64%	062 (-) 0.48%	126 (+) 0.05%
p(HGNC:NCF2)	130 (+) 0.14%	119 ! (-) 0.08%	047 (-) 0.64%	061 (-) 0.48%	127 (+) 0.05%
p(HGNC:GAB2)	131 (+) 0.14%	087 (+) 0.18%	153 ! (+) 0%	146 (-) 0.04%	071 (+) 0.23%
p(HGNC:SP1)	132 (+) 0.14%	152 ! (-) 0%	082 (-) 0.19%	091 (-) 0.24%	124 (+) 0.07%
p(HGNC:STAT3)	133 (+) 0.14%	155 ! (+) 0%	089 (-) 0.14%	098 (-) 0.22%	104 (+) 0.1%
p(HGNC:STAT6)	134 (+) 0.13%	084 (+) 0.2%	160 ! (-) 0%	141 (-) 0.07%	081 (+) 0.17%
a(SCHEM:NADPH)	135 (+) 0.13%	124 ! (-) 0.07%	041* (-) 0.75%	052* (-) 0.53%	148 (+) 0.02%
p(HGNC:CAMP)	136 (+) 0.13%	129 ! (+) 0.05%	100 (-) 0.09%	119 (-) 0.15%	128 (+) 0.05%
p(HGNC:IL17)	137 (+) 0.13%	074 (+) 0.28%	138 ! (-) 0.01%	138 (-) 0.09%	109 (+) 0.1%
p(HGNC:IL17RA)	138 (+) 0.13%	072 (+) 0.28%	137 ! (-) 0.01%	136 (-) 0.09%	110 (+) 0.1%
p(HGNC:IL17RC)	139 (+) 0.13%	073 (+) 0.28%	136 ! (-) 0.01%	137 (-) 0.09%	111 (+) 0.1%
p(HGNC:PTPN1)	140 (-) 0.13%	149 ! (-) 0%	080 (+) 0.19%	101 (+) 0.21%	130 (-) 0.05%
p(SFAM:"KLK Family")	141 (+) 0.12%	127 ! (+) 0.05%	107 (-) 0.07%	125 (-) 0.11%	131 (+) 0.05%
p(HGNC:IL6)	142 (+) 0.1%	036* (+) 0.89%	122 (-) 0.04%	121 (-) 0.15%	121 (+) 0.07%
p(HGNC:MMP9)	143 (+) 0.09%	070 ! (+) 0.3%	078 (-) 0.23%	069 (-) 0.42%	030* (+) 0.77%
act(p(HGNC:GAB2))	144 (+) 0.08%	085 (+) 0.19%	130 (+) 0.02%	157 (-) 0.01%	093 (+) 0.14%
complex(p(HGNC:SOCS3),p(HGNC:TYK2))	145 (-) 0.08%	058 (-) 0.41%	092 (-) 0.13%	159 ! (-) 0%	094 (-) 0.13%
p(HGNC:JAK2)	146 (+) 0.07%	026* (+) 1.21%	141 ! (-) 0.01%	133 (-) 0.1%	092 (+) 0.14%
p(HGNC:NOTCH1)	147 (+) 0.07%	033* (-) 0.91%	040* (-) 0.75%	068 (-) 0.44%	152 ! (+) 0.01%
p(HGNC:JAK1)	148 (+) 0.07%	067 ! (-) 0.32%	075 (-) 0.25%	055* (-) 0.52%	158 ! (+) 0%
p(HGNC:ADRB2)	149 (+) 0.07%	054 (+) 0.46%	063 (+) 0.38%	150 (+) 0.03%	153 (+) 0.01%
act(p(HGNC:RAC1))	150 (+) 0.06%	060 (-) 0.39%	019* (-) 1.44%	036* (-) 0.73%	159 ! (+) 0%
p(SFAM:"AKT Family")	151 (+) 0.05%	108 ! (-) 0.11%	059 (-) 0.43%	127 (-) 0.11%	147 (+) 0.02%
sec(p(HGNC:IL6))	152 (+) 0.03%	021* (+) 1.43%	134 (-) 0.02%	139 (-) 0.09%	115 (+) 0.08%
p(HGNC:BCL2L1)	153 (+) 0.03%	141 ! (+) 0.01%	147 (-) 0.01%	154 (-) 0.02%	156 ! (+) 0%
p(HGNC:SOCS3)	154 (-) 0.02%	109 (-) 0.1%	126 (-) 0.03%	160 ! (-) 0%	142 (-) 0.03%
p(HGNC:RAC1)	155 (+) 0.02%	098 (-) 0.15%	056 (-) 0.5%	090 (-) 0.25%	160 ! (+) 0%
act(p(HGNC:CASP3))	156 (-) 0.01%	097 ! (-) 0.16%	110 ! (-) 0.07%	085 (-) 0.27%	043 (-) 0.56%
p(HGNC:TYK2)	157 (+) 0.01%	080 (+) 0.22%	095 (+) 0.12%	153 (+) 0.02%	149 (+) 0.02%
act(p(HGNC:JAK2))	158 (+) 0.01%	013* (+) 1.89%	150 ! (-) 0%	144 (-) 0.05%	106 (+) 0.1%
p(HGNC:CASP3)	159 (-) 0%	114 ! (-) 0.09%	098 ! (-) 0.1%	102 (-) 0.2%	069 (-) 0.24%
act(p(HGNC:MMP9))	160 (-) -0.01%	071 ! (+) 0.28%	090 ! (-) 0.13%	097 (-) 0.22%	034* (+) 0.75%
